# Supplementary material for: A review of Elocomosta Hansen with a description of a new species with reduced eyes from China (Coleoptera, Hydrophilidae, Sphaeridiinae)
Source: Zookeys. 2016 Jul 27;(607):81–92. doi: 10.3897/zookeys.607.7142 (PMC4978028; doi:10.3897/zookeys.607.7142)
Supplement: XML Treatment for Elocomosta lilizheni [file zookeys.607.7142-treatment2.xml]

<!DOCTYPE tp:taxon-treatment
  PUBLIC "-//TaxonX//DTD Taxonomic Treatment Publishing DTD v0 20100105//EN" "tax-treatment-NSO.dtd">
<tp:taxon-treatment xmlns:tp="http://www.plazi.org/taxpub"><tp:treatment-meta><kwd-group><label>Taxon classification</label><kwd><named-content content-type="kingdom">Animalia</named-content></kwd><kwd><named-content content-type="order">Coleoptera</named-content></kwd><kwd><named-content content-type="family">Hydrophilidae</named-content></kwd></kwd-group><mixed-citation publication-type="journal"><person-group><name><surname>Lin</surname><given-names>Renchao</given-names></name><name><surname>Jia</surname><given-names>Fenglong</given-names></name><name><surname>Fikáček</surname><given-names>Martin</given-names></name></person-group><article-title>A review of <italic><tp:taxon-name><tp:taxon-name-part taxon-name-part-type="genus">Elocomosta</tp:taxon-name-part></tp:taxon-name></italic> Hansen with a description of a new species with reduced eyes from China (<tp:taxon-name><tp:taxon-name-part taxon-name-part-type="order">Coleoptera</tp:taxon-name-part></tp:taxon-name>, <tp:taxon-name><tp:taxon-name-part taxon-name-part-type="family">Hydrophilidae</tp:taxon-name-part></tp:taxon-name>, <tp:taxon-name><tp:taxon-name-part taxon-name-part-type="subfamily">Sphaeridiinae</tp:taxon-name-part></tp:taxon-name>)</article-title><source>Zookeys</source><day>27</day><month>7</month><year>2016</year><volume>2016</volume><issue>607</issue><fpage>81</fpage><lpage>92</lpage><pub-id pub-id-type="doi">10.3897/zookeys.607.7142</pub-id></mixed-citation></tp:treatment-meta><tp:nomenclature><tp:taxon-name>
            <tp:taxon-name-part taxon-name-part-type="genus">Elocomosta</tp:taxon-name-part>
            <tp:taxon-name-part taxon-name-part-type="species">lilizheni</tp:taxon-name-part>
            <object-id xmlns:xlink="http://www.w3.org/1999/xlink" content-type="zoobank" xlink:type="simple">http://zoobank.org/A773D75E-007A-47E9-AB88-2D895CF33F8E</object-id>
          </tp:taxon-name><tp:taxon-status xmlns:xlink="http://www.w3.org/1999/xlink" xlink:type="simple">sp. n.</tp:taxon-status><xref ref-type="fig" rid="F1">Figs 4–7</xref><xref ref-type="fig" rid="F2">, 10</xref><xref ref-type="fig" rid="F2">, 12</xref><xref ref-type="fig" rid="F2">, 14</xref><xref ref-type="fig" rid="F2">, 17</xref><xref ref-type="fig" rid="F3">, 19–20</xref><xref ref-type="fig" rid="F3">, 23</xref><xref ref-type="fig" rid="F3">, 25</xref><xref ref-type="fig" rid="F4">, 27</xref><xref ref-type="fig" rid="F4">, 29–31</xref><xref ref-type="fig" rid="F4">, 33</xref></tp:nomenclature><tp:treatment-sec sec-type="type material"><title>Type material.</title><p>Holotype: male (SYSU): China, Guangxi, Jinxiu County, Yinshan Conservation Station, <named-content xmlns:xlink="http://www.w3.org/1999/xlink" content-type="dwc:verbatimCoordinates" xlink:type="simple"><named-content content-type="geo-json" specific-use="{&#34;type&#34;:&#34;Point&#34;,&#34;coordinates&#34;:[110.243889,24.166944]}" xlink:type="simple">24°10'01"N, 110°14'38"E</named-content></named-content>, beech forest, mixed leaf litter, sifted, 1200 m, 11.vii.2014, Peng, Song, Yu &amp; Yan leg. Paratypes (11 spec., SYSU, SHNU, NMPC): 7 spec.: same information as the holotype; 2 spec.: China, Guangxi, Jinxiu County, 7 km, <named-content xmlns:xlink="http://www.w3.org/1999/xlink" content-type="dwc:verbatimCoordinates" xlink:type="simple"><named-content content-type="geo-json" specific-use="{&#34;type&#34;:&#34;Point&#34;,&#34;coordinates&#34;:[110.208056,24.151944]}" xlink:type="simple">24°09'07"N, 110°12'29"E</named-content></named-content>, beech forest, mixed leaf litter, humus, sifted, 1300 m, 16.vii.2014, Peng, Song, Yu &amp; Yan leg.; 2 spec.: China, Guangxi, Jinxiu County, Laoshan Forest Farm, <named-content xmlns:xlink="http://www.w3.org/1999/xlink" content-type="dwc:verbatimCoordinates" xlink:type="simple"><named-content content-type="geo-json" specific-use="{&#34;type&#34;:&#34;Point&#34;,&#34;coordinates&#34;:[110.1975,24.117222]}" xlink:type="simple">24°07'02"N, 110°11'51"E</named-content></named-content>, on dead wood with Polypores, caught, 950 m, 26.vii.2014, Peng, Song, Yu &amp; Yan leg.</p></tp:treatment-sec><tp:treatment-sec sec-type="diagnosis"><title>Diagnosis.</title><p>Length 2.3–2.7 mm, widely oval. Eyes extremely reduced in size, dorsally eyes divided by distance of ca. 20 × the dorsal width of one eye. Elytra explanate laterally. Mesoventral plate subpentagonal, with strong marginal bead. Profemora without hydrofuge dense pubescence, only with sparsely arranged setae. Parameres gradually narrowing towards apex, rounded at apex. Median lobe a little longer than parameres, gradually narrowing from base, then abruptly wide and swollen subapically.</p><p>
            <bold>Description.</bold> <italic>Habitus</italic> (Figs <xref ref-type="fig" rid="F1">4–6</xref>). Body widely oval in dorsal view, moderately convex in lateral view. Length 2.3–2.7 mm (holotype: 2.5 mm), width 1.5–1.9 mm (holotype: 1.8 mm). <italic>Coloration</italic>. Dorsum of head, pronotum and elytron black, with lateral margins of pronotum and elytron, and anterior margin of head reddish yellow (Figs <xref ref-type="fig" rid="F1">4</xref>, <xref ref-type="fig" rid="F1">6</xref>). Maxillary palpi and antennae yellow-brown. Venter black, tarsi and mouthparts reddish yellow. <italic>Head</italic>. Clypeus with sparse, moderately coarse punctures, interstices smooth; anterior and lateral marginal portions of clypeus with clear microsculpture. Frons with punctation slightly denser and coarser than on clypeus. Eyes extremely reduced in size, dorsally eyes divided by distance of ca. 20 × the dorsal width of one eye, ventral portion absent. Labrum partly exposed in front of clypeus. Surface of mentum without microsculpture. <italic>Thorax</italic>. Pronotum with punctation consisting of punctures similar to those on frons but more or less sparser; surface between punctures smooth, without microsculpture; posterolateral corners acute, slightly projecting posteriad. Elytra explanate laterally, interval punctation consisting of punctures only slightly coarser than on pronotum; epipleura very wide. Mesoventral plate subpentagonal, ca. 1.2 × as long as wide, with strong marginal bead. Metaventrite short, metaventral process ca. of the same width throughout. Metanepisternum without anterolateral tooth. Profemora without hydrofuge dense pubescence, only with sparsely arranged setae. <italic>Male genitalia.</italic> Parameres ca. 1.9 × as long as phallobase, rather wide subapically, gradually narrowing towards apex, rounded at apex. Phallobase wide, posteriorly bearing long nearly symmetrical manubrium. Median <!--PageBreak-->lobe a little longer than parameres, gradually narrowing from base, then abruptly wide and swollen subapically; gonopore situated in apical 0.25 of median lobe.</p></tp:treatment-sec><tp:treatment-sec sec-type="Differential diagnosis"><title>Differential diagnosis.</title><p>See Table <xref ref-type="table" rid="T1">1</xref>.</p></tp:treatment-sec><tp:treatment-sec sec-type="etymology"><title>Etymology.</title><p>We dedicate the species to Dr. Li-zhen Li, an entomologist at Shanghai Normal University, as thanks for the donation of specimens collected by him.</p></tp:treatment-sec><tp:treatment-sec sec-type="biology"><title>Biology.</title><p>All known specimens were collected from terrestrial habitats. Holotype and nine paratypes were collected from mixed leaf litter in beech forest, and two specimens from dead wood with polypores in logging field.</p></tp:treatment-sec><tp:treatment-sec sec-type="distribution"><title>Distribution.</title><p>China (Guangxi Province).</p></tp:treatment-sec><tp:treatment-sec><!--Section generated to contain objects referenced in tp:taxon-treatment.--><fig id="F1" position="float" orientation="portrait"><label>Figures 1–8.</label><caption><p>General habitus and genitalia of <italic><tp:taxon-name><tp:taxon-name-part taxon-name-part-type="genus">Elocomosta</tp:taxon-name-part></tp:taxon-name></italic> species. <bold>1–3</bold> <italic><tp:taxon-name><tp:taxon-name-part taxon-name-part-type="genus">Elocomosta</tp:taxon-name-part> <tp:taxon-name-part taxon-name-part-type="species">nigra</tp:taxon-name-part></tp:taxon-name></italic> Hansen, 1989, paratype (<bold>1</bold> dorsal <bold>2</bold> lateral <bold>3</bold> frontal view) <bold>4–6</bold> <italic><tp:taxon-name><tp:taxon-name-part taxon-name-part-type="genus">Elocomosta</tp:taxon-name-part> <tp:taxon-name-part taxon-name-part-type="species">lilizheni</tp:taxon-name-part></tp:taxon-name></italic> sp. n., paratype (<bold>4</bold> dorsal <bold>5</bold> lateral <bold>6</bold> frontal view) <bold>7–8</bold> aedeagus (<bold>7</bold> <italic><tp:taxon-name><tp:taxon-name-part taxon-name-part-type="genus">Elocomosta</tp:taxon-name-part> <tp:taxon-name-part taxon-name-part-type="species">lilizheni</tp:taxon-name-part></tp:taxon-name></italic> sp. n., holotype <bold>8</bold> <italic><tp:taxon-name><tp:taxon-name-part taxon-name-part-type="genus">Elocomosta</tp:taxon-name-part> <tp:taxon-name-part taxon-name-part-type="species">nigra</tp:taxon-name-part></tp:taxon-name></italic>, adapted from <xref ref-type="bibr" rid="B8">Hansen (1989)</xref>.</p></caption><graphic xmlns:xlink="http://www.w3.org/1999/xlink" xlink:href="zookeys-607-081-g001.jpg" position="float" orientation="portrait" xlink:type="simple" id="oo_97363.jpg"/></fig><fig id="F2" position="float" orientation="portrait"><label>Figures 9–17.</label><caption><p>External morphology of <italic><tp:taxon-name><tp:taxon-name-part taxon-name-part-type="genus">Elocomosta</tp:taxon-name-part></tp:taxon-name></italic> species. <bold>9–10</bold> ventral morphology, general view (<bold>9</bold> <italic><tp:taxon-name><tp:taxon-name-part taxon-name-part-type="genus">Elocomosta</tp:taxon-name-part> <tp:taxon-name-part taxon-name-part-type="species">nigra</tp:taxon-name-part></tp:taxon-name></italic> Hansen, 1989 <bold>10</bold> <italic><tp:taxon-name><tp:taxon-name-part taxon-name-part-type="genus">Elocomosta</tp:taxon-name-part> <tp:taxon-name-part taxon-name-part-type="species">lilizheni</tp:taxon-name-part></tp:taxon-name></italic> sp. n.) <bold>11–12</bold> head, ventral view (<bold>11</bold> <italic><tp:taxon-name><tp:taxon-name-part taxon-name-part-type="genus">Elocomosta</tp:taxon-name-part> <tp:taxon-name-part taxon-name-part-type="species">nigra</tp:taxon-name-part></tp:taxon-name></italic> <bold>12</bold> <italic><tp:taxon-name><tp:taxon-name-part taxon-name-part-type="genus">Elocomosta</tp:taxon-name-part> <tp:taxon-name-part taxon-name-part-type="species">lilizheni</tp:taxon-name-part></tp:taxon-name></italic>) <bold>13–14</bold> detail of the ocular region of the head, dorsal view (<bold>13</bold> <italic><tp:taxon-name><tp:taxon-name-part taxon-name-part-type="genus">Elocomosta</tp:taxon-name-part> <tp:taxon-name-part taxon-name-part-type="species">nigra</tp:taxon-name-part></tp:taxon-name></italic> <bold>14</bold> <italic><tp:taxon-name><tp:taxon-name-part taxon-name-part-type="genus">Elocomosta</tp:taxon-name-part> <tp:taxon-name-part taxon-name-part-type="species">lilizheni</tp:taxon-name-part></tp:taxon-name></italic>) <bold>15–16</bold> head appendages of <italic><tp:taxon-name><tp:taxon-name-part taxon-name-part-type="genus">Elocomosta</tp:taxon-name-part> <tp:taxon-name-part taxon-name-part-type="species">nigra</tp:taxon-name-part></tp:taxon-name></italic> (<bold>15</bold> antenna <bold>16</bold> maxillary palpus and galea) <bold>17</bold> anterior margin of head of <italic><tp:taxon-name><tp:taxon-name-part taxon-name-part-type="genus">Elocomosta</tp:taxon-name-part> <tp:taxon-name-part taxon-name-part-type="species">lilizheni</tp:taxon-name-part></tp:taxon-name></italic> in dorsal view, showing largely exposed labrum.</p></caption><graphic xmlns:xlink="http://www.w3.org/1999/xlink" xlink:href="zookeys-607-081-g002.jpg" position="float" orientation="portrait" xlink:type="simple" id="oo_97365.jpg"/></fig><fig id="F3" position="float" orientation="portrait"><label>Figures 18–25.</label><caption><p>External morphology of <italic><tp:taxon-name><tp:taxon-name-part taxon-name-part-type="genus">Elocomosta</tp:taxon-name-part></tp:taxon-name></italic> species. <bold>18–19</bold> profemur (<bold>18</bold> <italic><tp:taxon-name><tp:taxon-name-part taxon-name-part-type="genus">Elocomosta</tp:taxon-name-part> <tp:taxon-name-part taxon-name-part-type="species">nigra</tp:taxon-name-part></tp:taxon-name></italic> Hansen, 1989 <bold>19</bold> <italic><tp:taxon-name><tp:taxon-name-part taxon-name-part-type="genus">Elocomosta</tp:taxon-name-part> <tp:taxon-name-part taxon-name-part-type="species">lilizheni</tp:taxon-name-part></tp:taxon-name></italic> sp. n.). <bold>20–21</bold> punctation of pronotum and elytral base (<bold>20</bold> <italic><tp:taxon-name><tp:taxon-name-part taxon-name-part-type="genus">Elocomosta</tp:taxon-name-part> <tp:taxon-name-part taxon-name-part-type="species">lilizheni</tp:taxon-name-part></tp:taxon-name></italic> <bold>21</bold> <italic><tp:taxon-name><tp:taxon-name-part taxon-name-part-type="genus">Elocomosta</tp:taxon-name-part> <tp:taxon-name-part taxon-name-part-type="species">nigra</tp:taxon-name-part></tp:taxon-name></italic>) <bold>22–23</bold> meso- and metaventral morphology (<bold>22</bold> <italic><tp:taxon-name><tp:taxon-name-part taxon-name-part-type="genus">Elocomosta</tp:taxon-name-part> <tp:taxon-name-part taxon-name-part-type="species">nigra</tp:taxon-name-part></tp:taxon-name></italic> <bold>23</bold> <italic><tp:taxon-name><tp:taxon-name-part taxon-name-part-type="genus">Elocomosta</tp:taxon-name-part> <tp:taxon-name-part taxon-name-part-type="species">lilizheni</tp:taxon-name-part></tp:taxon-name></italic>) <bold>24–25</bold> details of mesoventral plate and metaventral process (<bold>24</bold> <italic><tp:taxon-name><tp:taxon-name-part taxon-name-part-type="genus">Elocomosta</tp:taxon-name-part> <tp:taxon-name-part taxon-name-part-type="species">nigra</tp:taxon-name-part></tp:taxon-name></italic> <bold>25</bold> <italic><tp:taxon-name><tp:taxon-name-part taxon-name-part-type="genus">Elocomosta</tp:taxon-name-part> <tp:taxon-name-part taxon-name-part-type="species">lilizheni</tp:taxon-name-part></tp:taxon-name></italic>).</p></caption><graphic xmlns:xlink="http://www.w3.org/1999/xlink" xlink:href="zookeys-607-081-g003.jpg" position="float" orientation="portrait" xlink:type="simple" id="oo_97366.jpg"/></fig><fig id="F4" position="float" orientation="portrait"><label>Figures 26–33.</label><caption><p>External morphology of <italic><tp:taxon-name><tp:taxon-name-part taxon-name-part-type="genus">Elocomosta</tp:taxon-name-part></tp:taxon-name></italic> species. <bold>26–27</bold> lateral portion of pronotum (<bold>26</bold> <italic><tp:taxon-name><tp:taxon-name-part taxon-name-part-type="genus">Elocomosta</tp:taxon-name-part> <tp:taxon-name-part taxon-name-part-type="species">nigra</tp:taxon-name-part></tp:taxon-name></italic> Hansen, 1989 <bold>27</bold> <italic><tp:taxon-name><tp:taxon-name-part taxon-name-part-type="genus">Elocomosta</tp:taxon-name-part> <tp:taxon-name-part taxon-name-part-type="species">lilizheni</tp:taxon-name-part></tp:taxon-name></italic> sp. n.). <bold>28–29</bold> details of elytral punctation and trichobothria (<bold>28</bold> <italic><tp:taxon-name><tp:taxon-name-part taxon-name-part-type="genus">Elocomosta</tp:taxon-name-part> <tp:taxon-name-part taxon-name-part-type="species">nigra</tp:taxon-name-part></tp:taxon-name></italic> <bold>29</bold> <italic><tp:taxon-name><tp:taxon-name-part taxon-name-part-type="genus">Elocomosta</tp:taxon-name-part> <tp:taxon-name-part taxon-name-part-type="species">lilizheni</tp:taxon-name-part></tp:taxon-name></italic>) <bold>30</bold> prosternum of <italic><tp:taxon-name><tp:taxon-name-part taxon-name-part-type="genus">Elocomosta</tp:taxon-name-part> <tp:taxon-name-part taxon-name-part-type="species">lilizheni</tp:taxon-name-part></tp:taxon-name></italic> <bold>31–32</bold> posterior leg (<bold>31</bold> <italic><tp:taxon-name><tp:taxon-name-part taxon-name-part-type="genus">Elocomosta</tp:taxon-name-part> <tp:taxon-name-part taxon-name-part-type="species">lilizheni</tp:taxon-name-part></tp:taxon-name></italic> <bold>32</bold> <italic><tp:taxon-name><tp:taxon-name-part taxon-name-part-type="genus">Elocomosta</tp:taxon-name-part> <tp:taxon-name-part taxon-name-part-type="species">nigra</tp:taxon-name-part></tp:taxon-name></italic>) <bold>33</bold> abdomen of <italic><tp:taxon-name><tp:taxon-name-part taxon-name-part-type="genus">Elocomosta</tp:taxon-name-part> <tp:taxon-name-part taxon-name-part-type="species">lilizheni</tp:taxon-name-part></tp:taxon-name></italic>.</p></caption><graphic xmlns:xlink="http://www.w3.org/1999/xlink" xlink:href="zookeys-607-081-g004.jpg" position="float" orientation="portrait" xlink:type="simple" id="oo_97367.jpg"/></fig><table-wrap id="T1" position="float" orientation="portrait"><label>Table 1.</label><caption><p>Differences between two known species of <italic><tp:taxon-name><tp:taxon-name-part taxon-name-part-type="genus">Elocomosta</tp:taxon-name-part></tp:taxon-name></italic> Hansen.</p></caption><table id="TID0EAPAE" rules="all"><tbody><tr><th rowspan="1" colspan="1"/><th rowspan="1" colspan="1">
              <italic><tp:taxon-name><tp:taxon-name-part taxon-name-part-type="genus">Elocomosta</tp:taxon-name-part> <tp:taxon-name-part taxon-name-part-type="species">nigra</tp:taxon-name-part></tp:taxon-name></italic> Hansen</th><th rowspan="1" colspan="1">
              <italic><tp:taxon-name><tp:taxon-name-part taxon-name-part-type="genus">Elocomosta</tp:taxon-name-part> <tp:taxon-name-part taxon-name-part-type="species">lilizheni</tp:taxon-name-part></tp:taxon-name></italic> sp. n.</th></tr><tr><td rowspan="1" colspan="1">Coloration</td><td rowspan="1" colspan="1">Uniformly black</td><td rowspan="1" colspan="1">Black with orange margins of elytra and pronotum</td></tr><tr><td rowspan="1" colspan="1">Eyes</td><td rowspan="1" colspan="1">Well developed (head hence transverse)</td><td rowspan="1" colspan="1">Nearly completely reduced (head hence rather narrow)</td></tr><tr><td rowspan="1" colspan="1">Head punctation</td><td rowspan="1" colspan="1">Fine and sparse</td><td rowspan="1" colspan="1">Coarse and denser</td></tr><tr><td rowspan="1" colspan="1">Anterior margin of clypeus</td><td rowspan="1" colspan="1">Without microsculpture</td><td rowspan="1" colspan="1">With distinct transverse microsculpture</td></tr><tr><td rowspan="1" colspan="1">Labrum</td><td rowspan="1" colspan="1">Nearly completely concealed by clypeus</td><td rowspan="1" colspan="1">Partly exposed in front of clypeus</td></tr><tr><td rowspan="1" colspan="1">Punctation of pronotum</td><td rowspan="1" colspan="1">Much finer than on elytra</td><td rowspan="1" colspan="1">Almost as coarse as on elytra</td></tr><tr><td rowspan="1" colspan="1">Posterolateral corner of pronotum</td><td rowspan="1" colspan="1">Rectangular</td><td rowspan="1" colspan="1">Sharp (projecting more posteriorly)</td></tr><tr><td rowspan="1" colspan="1">Profemur</td><td rowspan="1" colspan="1">Basal ¾ covered by dense pubescence</td><td rowspan="1" colspan="1">Whole surface with sparse pubescence only</td></tr><tr><td rowspan="1" colspan="1">Elytron and epipleuron</td><td rowspan="1" colspan="1">Not explanate laterally, epipleuron moderately wide</td><td rowspan="1" colspan="1">Explanate laterally, epipleuron very wide</td></tr><tr><td rowspan="1" colspan="1">Mesoventral plate</td><td rowspan="1" colspan="1">Circular, almost as long as wide</td><td rowspan="1" colspan="1">Subpentagonal, 1.2 × longer than wide</td></tr><tr><td rowspan="1" colspan="1">Metaventral process</td><td rowspan="1" colspan="1">Narrowing anteriorly</td><td rowspan="1" colspan="1">Nearly parallel-sided</td></tr><tr><td rowspan="1" colspan="1">Metanepisternum</td><td rowspan="1" colspan="1">With apical lateral tooth</td><td rowspan="1" colspan="1">Without apical lateral tooth</td></tr><tr><td rowspan="1" colspan="1">Phallobase of the aedeagus</td><td rowspan="1" colspan="1">Long, without manubrium</td><td rowspan="1" colspan="1">Short, with long manubrium</td></tr><tr><td rowspan="1" colspan="1">Median lobe of the aedeagus</td><td rowspan="1" colspan="1">Reaching tips of parameres, blunt at apex</td><td rowspan="1" colspan="1">Not reaching tips of parameres, acute at apex</td></tr></tbody></table></table-wrap></tp:treatment-sec><ref-list><ref id="B8"><mixed-citation xmlns:xlink="http://www.w3.org/1999/xlink" xlink:type="simple">
          <person-group><name name-style="western"><surname>Hansen</surname><given-names>M</given-names></name></person-group> (<year>1989</year>) <article-title>New genera of <tp:taxon-name><tp:taxon-name-part taxon-name-part-type="subfamily">Sphaeridiinae</tp:taxon-name-part></tp:taxon-name> (<tp:taxon-name><tp:taxon-name-part taxon-name-part-type="order">Coleoptera</tp:taxon-name-part></tp:taxon-name>: <tp:taxon-name><tp:taxon-name-part taxon-name-part-type="family">Hydrophilidae</tp:taxon-name-part></tp:taxon-name>).</article-title> <source>Entomologica scandinavica</source> <volume>20</volume>: <fpage>251</fpage>–<lpage>262</lpage>. doi: <ext-link xlink:type="simple" ext-link-type="doi" xlink:href="10.1163/187631289X00320">10.1163/187631289X00320</ext-link></mixed-citation></ref></ref-list></tp:taxon-treatment>
