# Supplementary material for: A review of Elocomosta Hansen with a description of a new species with reduced eyes from China (Coleoptera, Hydrophilidae, Sphaeridiinae)
Source: Zookeys. 2016 Jul 27;(607):81–92. doi: 10.3897/zookeys.607.7142 (PMC4978028; doi:10.3897/zookeys.607.7142)
Supplement: XML Treatment for Elocomosta nigra [file zookeys.607.7142-treatment3.xml]

<!DOCTYPE tp:taxon-treatment
  PUBLIC "-//TaxonX//DTD Taxonomic Treatment Publishing DTD v0 20100105//EN" "tax-treatment-NSO.dtd">
<tp:taxon-treatment xmlns:tp="http://www.plazi.org/taxpub"><tp:treatment-meta><kwd-group><label>Taxon classification</label><kwd><named-content content-type="kingdom">Animalia</named-content></kwd><kwd><named-content content-type="order">Coleoptera</named-content></kwd><kwd><named-content content-type="family">Hydrophilidae</named-content></kwd></kwd-group><mixed-citation publication-type="journal"><person-group><name><surname>Lin</surname><given-names>Renchao</given-names></name><name><surname>Jia</surname><given-names>Fenglong</given-names></name><name><surname>Fikáček</surname><given-names>Martin</given-names></name></person-group><article-title>A review of <italic><tp:taxon-name><tp:taxon-name-part taxon-name-part-type="genus">Elocomosta</tp:taxon-name-part></tp:taxon-name></italic> Hansen with a description of a new species with reduced eyes from China (<tp:taxon-name><tp:taxon-name-part taxon-name-part-type="order">Coleoptera</tp:taxon-name-part></tp:taxon-name>, <tp:taxon-name><tp:taxon-name-part taxon-name-part-type="family">Hydrophilidae</tp:taxon-name-part></tp:taxon-name>, <tp:taxon-name><tp:taxon-name-part taxon-name-part-type="subfamily">Sphaeridiinae</tp:taxon-name-part></tp:taxon-name>)</article-title><source>Zookeys</source><day>27</day><month>7</month><year>2016</year><volume>2016</volume><issue>607</issue><fpage>81</fpage><lpage>92</lpage><pub-id pub-id-type="doi">10.3897/zookeys.607.7142</pub-id></mixed-citation></tp:treatment-meta><tp:nomenclature><tp:taxon-name>
            <tp:taxon-name-part taxon-name-part-type="genus">Elocomosta</tp:taxon-name-part>
            <tp:taxon-name-part taxon-name-part-type="species">nigra</tp:taxon-name-part>
          </tp:taxon-name><tp:taxon-authority>Hansen, 1989</tp:taxon-authority><xref ref-type="fig" rid="F1">Figs 1–3</xref><xref ref-type="fig" rid="F1">, 8</xref><xref ref-type="fig" rid="F2">, 9</xref><xref ref-type="fig" rid="F2">, 11</xref><xref ref-type="fig" rid="F2">, 13</xref><xref ref-type="fig" rid="F2">, 15–16</xref><xref ref-type="fig" rid="F3">, 18</xref><xref ref-type="fig" rid="F3">, 21–22</xref><xref ref-type="fig" rid="F3">, 24</xref><xref ref-type="fig" rid="F4">, 26</xref><xref ref-type="fig" rid="F4">, 28</xref><xref ref-type="fig" rid="F4">, 32</xref><!--PageBreak--><tp:nomenclature-citation-list><tp:nomenclature-citation><tp:taxon-name>
                <tp:taxon-name-part taxon-name-part-type="genus">Elocomosta</tp:taxon-name-part> <tp:taxon-name-part taxon-name-part-type="species">nigra</tp:taxon-name-part></tp:taxon-name><comment>Hansen, 1989: 255.</comment></tp:nomenclature-citation></tp:nomenclature-citation-list></tp:nomenclature><tp:treatment-sec sec-type="type material"><title>Type material examined.</title><p>Paratype. 1 female (NMPC): SARAWAK / Semengoh For. / Reserve. 11 mi. / SW Kuching / 1–4.vi.1968 / R. W. Taylor // PARATYPE / <tp:taxon-name><tp:taxon-name-part taxon-name-part-type="genus">Elocomosta</tp:taxon-name-part></tp:taxon-name> / <tp:taxon-name><tp:taxon-name-part taxon-name-part-type="species">nigra</tp:taxon-name-part></tp:taxon-name> / M. Hansen.</p><!--PageBreak--></tp:treatment-sec><tp:treatment-sec sec-type="material"><title>Additional material examined.</title><p>1 female (NMPC): BORNEO: Sarawak / Kuching, Santubong / 26.3.1990 / leg. A. RIEDEL.</p></tp:treatment-sec><tp:treatment-sec sec-type="redescription"><title>Redescription.</title><p>
            <italic>Habitus</italic>. Body widely oval in dorsal view, moderately convex in lateral view. Length 2.5–2.9 mm, width 1.7–1.9 mm. <italic>Coloration</italic>. Dorsum of head, <!--PageBreak-->pronotum and elytron uniformly black, margins only very indistinctly and narrowly paler. Maxillary palpi and antennae yellow-brown. Venter black to dark brown, tarsi and mouthparts reddish to reddish yellow. <italic>Head</italic>. Clypeus with sparse and very fine punctures, interstices smooth; anterior and lateral marginal portions of clypeus without microsculpture. Frons with punctation slightly coarser than on clypeus. Eyes well developed, strongly constricted laterally by anterior and posterior projections of frons; dorsal portion large, dorsally eyes divided by distance of 4.4 × the dorsal width of one eye, ventral portion small. Labrum nearly completely concealed by clypeus. Surface of mentum without microsculpture. <italic>Thorax</italic>. Pronotum with very fine and sparse punctation, punctures slightly smaller than on frons; surface between punctures smooth, without <!--PageBreak-->microsculpture; posterolateral corners rectangular, not projecting posteriad. Elytra not explanate laterally, interval punctation consisting of punctures coarser than on pronotum; epipleura moderately wide. Mesoventral plate circular, ca. as long as wide, with distinct but narrow marginal bead. Metaventrite short, metaventral process wide at base, narrowing anteriad. Metanepisternum with anterolateral tooth. Profemora with hydrofuge dense pubescence in basal 0.8. <italic>Male genitalia</italic>. Parameres ca. 1.4 × as long as phallobase, narrowly parallel-sided subapically, pointed at apex. Phallobase wide and long, posteriorly without manubrium. Median lobe a little longer than parameres, but with basal portion deeply inserted into phallobase, nearly parallel-sided below gonopore, apically abruptly narrowed into pointed apex; gonopore situated subapically.</p></tp:treatment-sec><tp:treatment-sec sec-type="biology"><title>Biology.</title><p>Terrestrial species, part of type series was collected from rainforest leaf litter (<xref ref-type="bibr" rid="B8">Hansen 1989</xref>). No biology data are available on locality labels in the specimens examined by us.</p></tp:treatment-sec><tp:treatment-sec sec-type="distribution"><title>Distribution.</title><p>Endemic to Borneo (Sarawak State, Malaysia).</p><fig id="F2" position="float" orientation="portrait"><label>Figures 9–17.</label><caption><p>External morphology of <italic><tp:taxon-name><tp:taxon-name-part taxon-name-part-type="genus">Elocomosta</tp:taxon-name-part></tp:taxon-name></italic> species. <bold>9–10</bold> ventral morphology, general view (<bold>9</bold> <italic><tp:taxon-name><tp:taxon-name-part taxon-name-part-type="genus">Elocomosta</tp:taxon-name-part> <tp:taxon-name-part taxon-name-part-type="species">nigra</tp:taxon-name-part></tp:taxon-name></italic> Hansen, 1989 <bold>10</bold> <italic><tp:taxon-name><tp:taxon-name-part taxon-name-part-type="genus">Elocomosta</tp:taxon-name-part> <tp:taxon-name-part taxon-name-part-type="species">lilizheni</tp:taxon-name-part></tp:taxon-name></italic> sp. n.) <bold>11–12</bold> head, ventral view (<bold>11</bold> <italic><tp:taxon-name><tp:taxon-name-part taxon-name-part-type="genus">Elocomosta</tp:taxon-name-part> <tp:taxon-name-part taxon-name-part-type="species">nigra</tp:taxon-name-part></tp:taxon-name></italic> <bold>12</bold> <italic><tp:taxon-name><tp:taxon-name-part taxon-name-part-type="genus">Elocomosta</tp:taxon-name-part> <tp:taxon-name-part taxon-name-part-type="species">lilizheni</tp:taxon-name-part></tp:taxon-name></italic>) <bold>13–14</bold> detail of the ocular region of the head, dorsal view (<bold>13</bold> <italic><tp:taxon-name><tp:taxon-name-part taxon-name-part-type="genus">Elocomosta</tp:taxon-name-part> <tp:taxon-name-part taxon-name-part-type="species">nigra</tp:taxon-name-part></tp:taxon-name></italic> <bold>14</bold> <italic><tp:taxon-name><tp:taxon-name-part taxon-name-part-type="genus">Elocomosta</tp:taxon-name-part> <tp:taxon-name-part taxon-name-part-type="species">lilizheni</tp:taxon-name-part></tp:taxon-name></italic>) <bold>15–16</bold> head appendages of <italic><tp:taxon-name><tp:taxon-name-part taxon-name-part-type="genus">Elocomosta</tp:taxon-name-part> <tp:taxon-name-part taxon-name-part-type="species">nigra</tp:taxon-name-part></tp:taxon-name></italic> (<bold>15</bold> antenna <bold>16</bold> maxillary palpus and galea) <bold>17</bold> anterior margin of head of <italic><tp:taxon-name><tp:taxon-name-part taxon-name-part-type="genus">Elocomosta</tp:taxon-name-part> <tp:taxon-name-part taxon-name-part-type="species">lilizheni</tp:taxon-name-part></tp:taxon-name></italic> in dorsal view, showing largely exposed labrum.</p></caption><graphic xmlns:xlink="http://www.w3.org/1999/xlink" xlink:href="zookeys-607-081-g002.jpg" position="float" orientation="portrait" xlink:type="simple" id="oo_97365.jpg"/></fig><fig id="F3" position="float" orientation="portrait"><label>Figures 18–25.</label><caption><p>External morphology of <italic><tp:taxon-name><tp:taxon-name-part taxon-name-part-type="genus">Elocomosta</tp:taxon-name-part></tp:taxon-name></italic> species. <bold>18–19</bold> profemur (<bold>18</bold> <italic><tp:taxon-name><tp:taxon-name-part taxon-name-part-type="genus">Elocomosta</tp:taxon-name-part> <tp:taxon-name-part taxon-name-part-type="species">nigra</tp:taxon-name-part></tp:taxon-name></italic> Hansen, 1989 <bold>19</bold> <italic><tp:taxon-name><tp:taxon-name-part taxon-name-part-type="genus">Elocomosta</tp:taxon-name-part> <tp:taxon-name-part taxon-name-part-type="species">lilizheni</tp:taxon-name-part></tp:taxon-name></italic> sp. n.). <bold>20–21</bold> punctation of pronotum and elytral base (<bold>20</bold> <italic><tp:taxon-name><tp:taxon-name-part taxon-name-part-type="genus">Elocomosta</tp:taxon-name-part> <tp:taxon-name-part taxon-name-part-type="species">lilizheni</tp:taxon-name-part></tp:taxon-name></italic> <bold>21</bold> <italic><tp:taxon-name><tp:taxon-name-part taxon-name-part-type="genus">Elocomosta</tp:taxon-name-part> <tp:taxon-name-part taxon-name-part-type="species">nigra</tp:taxon-name-part></tp:taxon-name></italic>) <bold>22–23</bold> meso- and metaventral morphology (<bold>22</bold> <italic><tp:taxon-name><tp:taxon-name-part taxon-name-part-type="genus">Elocomosta</tp:taxon-name-part> <tp:taxon-name-part taxon-name-part-type="species">nigra</tp:taxon-name-part></tp:taxon-name></italic> <bold>23</bold> <italic><tp:taxon-name><tp:taxon-name-part taxon-name-part-type="genus">Elocomosta</tp:taxon-name-part> <tp:taxon-name-part taxon-name-part-type="species">lilizheni</tp:taxon-name-part></tp:taxon-name></italic>) <bold>24–25</bold> details of mesoventral plate and metaventral process (<bold>24</bold> <italic><tp:taxon-name><tp:taxon-name-part taxon-name-part-type="genus">Elocomosta</tp:taxon-name-part> <tp:taxon-name-part taxon-name-part-type="species">nigra</tp:taxon-name-part></tp:taxon-name></italic> <bold>25</bold> <italic><tp:taxon-name><tp:taxon-name-part taxon-name-part-type="genus">Elocomosta</tp:taxon-name-part> <tp:taxon-name-part taxon-name-part-type="species">lilizheni</tp:taxon-name-part></tp:taxon-name></italic>).</p></caption><graphic xmlns:xlink="http://www.w3.org/1999/xlink" xlink:href="zookeys-607-081-g003.jpg" position="float" orientation="portrait" xlink:type="simple" id="oo_97366.jpg"/></fig><fig id="F4" position="float" orientation="portrait"><label>Figures 26–33.</label><caption><p>External morphology of <italic><tp:taxon-name><tp:taxon-name-part taxon-name-part-type="genus">Elocomosta</tp:taxon-name-part></tp:taxon-name></italic> species. <bold>26–27</bold> lateral portion of pronotum (<bold>26</bold> <italic><tp:taxon-name><tp:taxon-name-part taxon-name-part-type="genus">Elocomosta</tp:taxon-name-part> <tp:taxon-name-part taxon-name-part-type="species">nigra</tp:taxon-name-part></tp:taxon-name></italic> Hansen, 1989 <bold>27</bold> <italic><tp:taxon-name><tp:taxon-name-part taxon-name-part-type="genus">Elocomosta</tp:taxon-name-part> <tp:taxon-name-part taxon-name-part-type="species">lilizheni</tp:taxon-name-part></tp:taxon-name></italic> sp. n.). <bold>28–29</bold> details of elytral punctation and trichobothria (<bold>28</bold> <italic><tp:taxon-name><tp:taxon-name-part taxon-name-part-type="genus">Elocomosta</tp:taxon-name-part> <tp:taxon-name-part taxon-name-part-type="species">nigra</tp:taxon-name-part></tp:taxon-name></italic> <bold>29</bold> <italic><tp:taxon-name><tp:taxon-name-part taxon-name-part-type="genus">Elocomosta</tp:taxon-name-part> <tp:taxon-name-part taxon-name-part-type="species">lilizheni</tp:taxon-name-part></tp:taxon-name></italic>) <bold>30</bold> prosternum of <italic><tp:taxon-name><tp:taxon-name-part taxon-name-part-type="genus">Elocomosta</tp:taxon-name-part> <tp:taxon-name-part taxon-name-part-type="species">lilizheni</tp:taxon-name-part></tp:taxon-name></italic> <bold>31–32</bold> posterior leg (<bold>31</bold> <italic><tp:taxon-name><tp:taxon-name-part taxon-name-part-type="genus">Elocomosta</tp:taxon-name-part> <tp:taxon-name-part taxon-name-part-type="species">lilizheni</tp:taxon-name-part></tp:taxon-name></italic> <bold>32</bold> <italic><tp:taxon-name><tp:taxon-name-part taxon-name-part-type="genus">Elocomosta</tp:taxon-name-part> <tp:taxon-name-part taxon-name-part-type="species">nigra</tp:taxon-name-part></tp:taxon-name></italic>) <bold>33</bold> abdomen of <italic><tp:taxon-name><tp:taxon-name-part taxon-name-part-type="genus">Elocomosta</tp:taxon-name-part> <tp:taxon-name-part taxon-name-part-type="species">lilizheni</tp:taxon-name-part></tp:taxon-name></italic>.</p></caption><graphic xmlns:xlink="http://www.w3.org/1999/xlink" xlink:href="zookeys-607-081-g004.jpg" position="float" orientation="portrait" xlink:type="simple" id="oo_97367.jpg"/></fig><!--PageBreak--></tp:treatment-sec><tp:treatment-sec><!--Section generated to contain objects referenced in tp:taxon-treatment.--><fig id="F1" position="float" orientation="portrait"><label>Figures 1–8.</label><caption><p>General habitus and genitalia of <italic><tp:taxon-name><tp:taxon-name-part taxon-name-part-type="genus">Elocomosta</tp:taxon-name-part></tp:taxon-name></italic> species. <bold>1–3</bold> <italic><tp:taxon-name><tp:taxon-name-part taxon-name-part-type="genus">Elocomosta</tp:taxon-name-part> <tp:taxon-name-part taxon-name-part-type="species">nigra</tp:taxon-name-part></tp:taxon-name></italic> Hansen, 1989, paratype (<bold>1</bold> dorsal <bold>2</bold> lateral <bold>3</bold> frontal view) <bold>4–6</bold> <italic><tp:taxon-name><tp:taxon-name-part taxon-name-part-type="genus">Elocomosta</tp:taxon-name-part> <tp:taxon-name-part taxon-name-part-type="species">lilizheni</tp:taxon-name-part></tp:taxon-name></italic> sp. n., paratype (<bold>4</bold> dorsal <bold>5</bold> lateral <bold>6</bold> frontal view) <bold>7–8</bold> aedeagus (<bold>7</bold> <italic><tp:taxon-name><tp:taxon-name-part taxon-name-part-type="genus">Elocomosta</tp:taxon-name-part> <tp:taxon-name-part taxon-name-part-type="species">lilizheni</tp:taxon-name-part></tp:taxon-name></italic> sp. n., holotype <bold>8</bold> <italic><tp:taxon-name><tp:taxon-name-part taxon-name-part-type="genus">Elocomosta</tp:taxon-name-part> <tp:taxon-name-part taxon-name-part-type="species">nigra</tp:taxon-name-part></tp:taxon-name></italic>, adapted from <xref ref-type="bibr" rid="B8">Hansen (1989)</xref>.</p></caption><graphic xmlns:xlink="http://www.w3.org/1999/xlink" xlink:href="zookeys-607-081-g001.jpg" position="float" orientation="portrait" xlink:type="simple" id="oo_97363.jpg"/></fig></tp:treatment-sec><ref-list><ref id="B8"><mixed-citation xmlns:xlink="http://www.w3.org/1999/xlink" xlink:type="simple">
          <person-group><name name-style="western"><surname>Hansen</surname><given-names>M</given-names></name></person-group> (<year>1989</year>) <article-title>New genera of <tp:taxon-name><tp:taxon-name-part taxon-name-part-type="subfamily">Sphaeridiinae</tp:taxon-name-part></tp:taxon-name> (<tp:taxon-name><tp:taxon-name-part taxon-name-part-type="order">Coleoptera</tp:taxon-name-part></tp:taxon-name>: <tp:taxon-name><tp:taxon-name-part taxon-name-part-type="family">Hydrophilidae</tp:taxon-name-part></tp:taxon-name>).</article-title> <source>Entomologica scandinavica</source> <volume>20</volume>: <fpage>251</fpage>–<lpage>262</lpage>. doi: <ext-link xlink:type="simple" ext-link-type="doi" xlink:href="10.1163/187631289X00320">10.1163/187631289X00320</ext-link></mixed-citation></ref></ref-list></tp:taxon-treatment>
